# Supplementary material for: Intra-colony light gradients drive variation in coral symbiont morphology and carbon storage
Source: ISME J. 2026 Jan 28;20(1):wrag006. doi: 10.1093/ismejo/wrag006 (PMC12904281; doi:10.1093/ismejo/wrag006)
Supplement: supplementary_materials_wrag006 [file supplementary_materials_wrag006.zip]

Archive with 2 entries (2 files):
- ISME_Supplementary_final.pdf
- Suppl.Table1.xlsx
