# Supplementary material for: Intra-colony light gradients drive variation in coral symbiont morphology and carbon storage
Source: ISME J. 2026 Jan 28;20(1):wrag006. doi: 10.1093/ismejo/wrag006 (PMC12904281; doi:10.1093/ismejo/wrag006)
Supplement: supplementary_materials_wrag006 [file supplementary_materials_wrag006.zip › Suppl.Table1.xlsx]

## Sheet: Morphometrics of FIB-SEM
Supplementary Table 1. FIB-SEM–based morphometric analysis of dinoflagellate symbiont cells from the top and bottom regions of the coral host F. alvites
T2C cell number	Cell (µm3)			Starch (µm3)	Starch Volume occupancy (%)	Rest of cell (%)			Chloroplast (µm3)	Starch (µm3)	Cell (µm3)	Chloroplast Volume occupancy (%)	Starch Volume occupancy (%)	Rest of cell (%)
c1	364.715			18.4759	5.06585	94.9342			112.207	17.734	629.172	17.8341	2.81862	79.3473
c2	366.832			14.93	4.06999	95.93			141.963	16.5372	636.35	22.309	2.59876	75.0922
c3	595.992			25.6597	4.30537	95.6946			80.3977	21.9302	359.356	22.3727	6.10264	71.5247
c4	685.582			23.5801	3.43943	96.5606		Top	111.523	18.7338	541.626	20.8386	3.84001	75.3214
c5	637.552			23.5117	3.68781	96.3122		sd	30.7886	2.83212	157.891	2.60216	1.96258	3.91632
c6	711.413			16.0557	2.25688	97.7431
c6	506.164		Top	20.3689	3.80422	96.1958
c7	657.819		sd	4.47103	0.943862	0.943862
c8	733.264
Top	584.37
sd	140.801
B2C cell number	Cell (µm3)			Starch (µm3)	Starch Volume occupancy (%)	Rest of cell (%)			Chloroplast (µm3)	Starch (µm3)	Cell (µm3)	Chloroplast Volume occupancy (%)	Starch Volume occupancy (%)	Rest of cell (%)
cell1	230.969			29.9232	12.9555	87.0445			44.1554	39.4461	265.403	16.6371	14.8627	68.5001
cell2	513.766			39.3352	7.65625	92.3437			74.3034	35.7773	290.6	25.5689	12.3115	62.1196
cell3	295.018			32.0442	10.8618	89.1382			74.9994	30.4434	261.506	28.6798	11.6415	59.6787
cell4	378.216			63.0261	16.6641	83.3359		Bottom	64.4861	35.2222	272.503	23.6286	12.9386	63.4328
cell5	307.836			24.0549	7.81419	92.1858		sd	17.6103	4.52697	15.7934	6.2514	1.6997	4.55498
cell6	266.681			38.015	14.2548	85.7452
cell7	314.599			27.4923	8.73882	91.2612
cell8	237.463			30.3876	12.7968	87.2032
cell9	354.364			24.677	6.96373	93.0363
cell10	230.676			38.4132	16.6525	83.3475
cell11	304.272			40.6919	13.3735	86.6265
cell12	244.973			32.5081	13.2701	86.7299
cell13	227.321			16.7263	7.35799	92.642
cell14	254.906			28.8536	11.3193	88.6807
cell15	225.741			51.5556	22.8384	77.1616
cell16	301.915		Bottom	34.5136	12.2345	87.7655
cell17	256.428		sd	11.4778	4.35785	4.35785
cell18	287.991
cell19	220.55
cell20	226.749
cell21	305.732
cell22	284.794
Bottom	285.044
sd	67.1191
